# Supplementary material for: Dirofilaria immitis JYD-34 isolate: whole genome analysis
Source: Parasit Vectors. 2017 Nov 9;10(Suppl 2):494. doi: 10.1186/s13071-017-2437-5 (PMC5688507; doi:10.1186/s13071-017-2437-5)
Supplement: Supplementary file 2 — Additional information for Fig. 3 regarding the SNP locations in the nDi.2.2.Dirofilaria immitis genome. (XLSX 12 kb) [file 13071_2017_2437_MOESM2_ESM.xlsx]

## Sheet: S2
Additional file 2: Supplementary information for Figure 3 regarding the SNP locations in the nDi2.2.Dirofilaria immitis genome
SNP Name	Scaffold	Position in Scaffold	SNP Number in the x Axis of Figure 3
NODE_42411	nDi.2.2.scaf00001	466197	19
NODE_42291	nDi.2.2.scaf00001	748216	21
NODE_48992_B	nDi.2.2.scaf00004	79766	28
NODE_9400	nDi.2.2.scaf00005	662854	26
NODE_10349	nDi.2.2.scaf00007	300005	7
NODE_9858	nDi.2.2.scaf00007	375510	10
NODE_1514	nDi.2.2.scaf00019	442063	9
NODE_12716	nDi.2.2.scaf00021	25243	2
NODE_22259	nDi.2.2.scaf00021	212599	8
NODE_5365	nDi.2.2.scaf00021	379745	4
NODE_617	nDi.2.2.scaf00021	387398	5
NODE_47722_A	nDi.2.2.scaf00023	336087	22
NODE_30575	nDi.2.2.scaf00046	22857	15
NODE_15709_A	nDi.2.2.scaf00046	76278	18
NODE_21554	nDi.2.2.scaf00046	222254	20
NODE_38622_A	nDi.2.2.scaf00056	97452	3
NODE_38622_D	nDi.2.2.scaf00056	130632	6
NODE_4553	nDi.2.2.scaf00107	106233	1
NODE_27461	nDi.2.2.scaf00140	30919	14
NODE_45689	nDi.2.2.scaf00185	10639	30
NODE_20587	nDi.2.2.scaf00185	62174	29
NODE_5266	nDi.2.2.scaf00215	28260	41
NODE_48750_C	nDi.2.2.scaf00238	10209	35
NODE_48750_B	nDi.2.2.scaf00238	29165	31
NODE_42003	nDi.2.2.scaf00284	33605	39
NODE_46063	nDi.2.2.scaf00284	42920	16
NODE_26225	nDi.2.2.scaf00293	46955	11
NODE_29455	nDi.2.2.scaf00377	15477	40
NODE_58162_B	nDi.2.2.scaf00492	12704	12
NODE_5667	nDi.2.2.scaf00495	19924	34
NODE_55751_B	nDi.2.2.scaf00582	14587	24
NODE_35336	nDi.2.2.scaf00589	15334	13
NODE_29128	nDi.2.2.scaf00597	12915	33
NODE_39492	nDi.2.2.scaf00664	25005	37
NODE_7986	nDi.2.2.scaf00669	3266	32
NODE_12925	nDi.2.2.scaf00706	13761	25
NODE_17333	nDi.2.2.scaf01340	1522	38
NODE_13063	nDi.2.2.scaf01422	4176	23
NODE_29168	nDi.2.2.scaf01527	5968	27
NODE_58864	nDi.2.2.scaf06378	423	36
NODE_51661	nDi.2.2.scaf06614	182	17
